# Supplementary material for: Artificial Graphite-Based Silicon Composite Anodes for Lithium-Ion Batteries
Source: Nanomaterials (Basel). 2024 Dec 5;14(23):1953. doi: 10.3390/nano14231953 (PMC11643770; doi:10.3390/nano14231953)
Supplement: Supplementary file 1 [file nanomaterials-14-01953-s001.zip]

Archive with 1 entries (1 files):
- nanomaterials-3341490-supplementary.pdf
